# Supplementary material for: Leptospirosis under the bibliometrics radar: evidence for a vicious circle of neglect
Source: J Glob Health. 2018 Dec 21;9(1):010302. doi: 10.7189/jogh.09.010302 (PMC6304173; doi:10.7189/jogh.09.010302)
Supplement: Online Supplementary Document [file jogh-09-010302-s001.xlsx]

## Sheet: data
Disease Name	H-index Search Terms	Updated Combined H-Index of Causes and Disease Name McIntyre et al. (2011)	logH-index	DALY	logDALY	G-finder category(ies)	G-finder reference period*	funding (G-finder) over period in millions 2016 US$	mean annual funding in millions 2016 US$	log annual funding
HIV	"HIV-1" OR "HIV1" OR "HIV 1" OR "HIV-2" OR "HIV2" OR "HIV 2" OR "Acquired Immunodeficiency Syndrome" OR "Acquired Immuno Deficiency Syndrome"	517	2.71349	6.27592e+07	7.79768	HIV/AIDS	2007-2016	11743	1174.3	9.06978
Malaria	"Malaria" OR "Plasmodium falciparum" OR "Plasmodium vivax" OR "Plasmodium malariae" OR "Plasmodium ovale" OR "Plasmodium knowlesi"	340	2.53148	3.85199e+07	7.58569	Malaria	2007-2016	5702	570.2	8.75603
Tuberculosis	"Tuberculosis" OR "Mycobacterium bovis" OR "Mycobacterium tuberculosis"	383	2.5832	5.60374e+07	7.74848	Tuberculosis	2007-2016	5582	558.2	8.74679
Meningitis	"Meningitis" OR "JC virus" OR "Enterobacter cloacae" OR "Pseudomonas stutzeri" OR "Bacillus circulans" OR "Bacillus sphaericus" OR "Campylobacter fetus" OR "Bacillus subtilis" OR "Haemophillus influenzae" OR "Neisseria meningitidis" OR "Streptococcus pneumoniae"	396	2.5977	2.32669e+07	7.36674	Streptococcal meningitis (625) + Meningococcal infection (149) + both S. pneumoniae & N. meningitidis (113) + Cryptococcal meningitis (20)	2007-2016	907	90.7	7.95761
Dengue Fever	"Dengue Fever" OR "Dengue virus"	177	2.24797	2.6127e+06	6.41709	Dengue	2007-2016	788	78.8	7.89653
Leishmaniasis	"Leishmaniasis" OR "Leishmania aethiopica" OR "Leishmania amazonensis" OR "Leishmania braziliensis" OR "Leishmania chagasi" OR "Leishmania donovani" OR "Leishmania guyanensis" OR "Leishmania infantum" OR "Leishmania venezueliensis" OR "Leishmania lainsoni" OR "Leishmania major" OR "Leishmania mexicana" OR "Leishmania naiffi" OR "Leishmania panamensis" OR "Leishmania peruviana" OR "Leishmania pifa…	254	2.40483	1.35681e+06	6.13252	Leishmaniasis	2007-2016	516	51.6	7.71265
Trypanosomiasis	"Trypanosomiasis" OR "Trypanosoma brucei"	177	2.24797	371657	5.57014	African trypanosomiasis ("Kinetoplastids" not included)	2007-2016	400	40	7.60206
Schistosomiasis	"Schistosomiasis" OR "Schistosoma mansoni" OR "Schistosoma haematobium" OR "Schistosoma japonicum" OR "Schistosoma intercalatum" OR "Schistosoma mekongi"	200	2.30103	3.51414e+06	6.54582	Schistosomiasis ("Helminths" not included)	2007-2016	244	24.4	7.38739
Chagas Disease	"Chagas Disease" OR "Trypanosoma cruzi"	181	2.25768	252700	5.4026	Chagas Disease ("Kinetoplastids" not included)	2007-2016	221	22.1	7.34439
Hepatitis C	"Hepatitis C" OR "Hepatitis C virus"	435	2.63849	130210	5.11464	Acute hepatitis C*	2013-2016*	149	37.25	7.57113
Lymphatic Filariasis	"Lymphatic Filariasis" OR "Wucheria bancrofti" OR "Brugia malayi" OR "Brugia pahangi" OR "Brugia timori"	118	2.07188	2.07085e+06	6.31615	Lymphatic Filariasis ("Helminths" not included)	2007-2016	146	14.6	7.16435
Leprosy	"Leprosy" OR "Mycobacterium leprae"	150	2.17609	488633	5.68898	Leprosy	2007-2016	109	10.9	7.03743
Onchocerciasis	"Onchocerciasis" OR "Onchocerca volvulus"	104	2.01703	1.13557e+06	6.05521	Onchocerciasis ("Helminths" not included)	2007-2016	103	10.3	7.01284
Hookworm	"Hookworm" OR "Necator americanus" OR "Ancylostoma duodenale" OR "Ancylostoma braziliense" OR "Ancylostoma tubaeforme" OR "Ancylostoma caninum" OR "Uncinaria stenocephala"	106	2.02531	1.75554e+06	6.24441	Hookworm diseases ("Helminths" not included)	2007-2016	81	8.1	6.90849
Trachoma	"Trachoma" OR "Chlamydia trachomatis"	167	2.22272	278974	5.44556	Trachoma	2007-2016	23	2.3	6.36173
Ascariasis	"Ascariasis" OR "Ascaris lumbricoides" OR "Ascaris suum"	114	2.0569	1.09584e+06	6.03975	Ascariasis ("Helminths" not included)	2007-2016	15	1.5	6.17609
Trichuriasis	"Trichuriasis" OR "Trichuris trichiura" OR "Trichuris suis" OR "Trichuris vulpis"	88	1.94448	542832	5.73467	Trichuriasis ("Helminths" not included)	2007-2016	11	1.1	6.04139
Leptospirosis	"Leptospirosis" OR "Leptospira"	105	2.02119	2900000	6.4624	Leptospirosis*	2013-2016*	5	1.25	6.09691
Syphilis	"Syphilis" OR "Treponema pallidum"	151	2.17898	8.06524e+06	6.90662	N/D		*
Chlamydia	"Chlamydia" OR "Chlamydia trachomatis"	227	2.35603	954739	5.97988	N/D		*
Gonorrhea	"Gonorrhea" OR "Neisseria gonorrhoeae"	183	2.26245	1.18708e+06	6.07448	N/D		*
Pertussis	"Pertussis" OR "Bordetella parapertussis" OR "Bordetella pertussis" OR "Whooping cough"	253	2.40312	6.03978e+06	6.78102	N/D		*
Diptheria	"Diptheria" OR "Corynebacterium diphtheriae"	86	1.9345	231883	5.36527	N/D		*
Measles	"Measles" OR "Rubeola virus" OR "Measles virus"	192	2.2833	1.22787e+07	7.08915	N/D		*
Tetanus	"Tetanus" OR "Clostridium tetani"	211	2.32428	4.68138e+06	6.67037	N/D		*
Hepatitis B	"Hepatitis B" OR "Hepatitis B virus"	354	2.549	3.5709e+06	6.55278	N/D		*
Poliomyelitis	"Poliomyelitis" OR "Poliovirus" OR "POLIO"	210	2.32222	n/a	*	N/D		*
Japanese Encephalitis	"Japanese Encephalitis" OR "Japanese Encephalitis virus"	128	2.10721	n/a	*	N/D		*
						Helminths	2007-2016	178	17.8
* Note	Leptospirosis and Hepatitis C included in G-finder in 2013					Kinetoplastids	2007-2016	257	25.7
G-finder data source	http://www.who.int/research-observatory/monitoring/inputs/neglected_diseases/en/
